# Supplementary material for: Towards a Long-Read Sequencing Approach for the Molecular Diagnosis of RPGRORF15 Genetic Variants
Source: Int J Mol Sci. 2023 Nov 28;24(23):16881. doi: 10.3390/ijms242316881 (PMC10706286; doi:10.3390/ijms242316881)
Supplement: Supplementary file 1 [file ijms-24-16881-s001.zip]

Archive with 1 entries (1 files):
- ijms-2695240-supplementary.pdf
